# Supplementary material for: Deep learning–integrated multilayer thermal gradient sensing platform for real-time blood flow monitoring
Source: Sci Adv. 2026 Feb 6;12(6):eaea8902. doi: 10.1126/sciadv.aea8902 (PMC12880533; doi:10.1126/sciadv.aea8902)
Supplement: Supplementary file 3 — Movie S1 [file sciadv.aea8902_movie_s1.zip]

Archive with 1 entries (1 files):
- aea8902_movie_s1.mp4
